# Supplementary material for: Alterations in UPR Signaling by Methylmercury Trigger Neuronal Cell Death in the Mouse Brain
Source: Int J Mol Sci. 2022 Dec 6;23(23):15412. doi: 10.3390/ijms232315412 (PMC9738736; doi:10.3390/ijms232315412)
Supplement: Supplementary file 1 [file ijms-23-15412-s001.zip]

Archive with 1 entries (1 files):
- ijms-2053465-supplementary.pdf
